# Supplementary material for: Optimizing rare disorder trials: a phase 1a/1b randomized study of KL1333 in adults with mitochondrial disease
Source: Brain. 2024 Dec 9;148(1):39–46. doi: 10.1093/brain/awae308 (PMC11706290; doi:10.1093/brain/awae308)
Supplement: awae308_Supplementary_Data [file awae308_supplementary_data.zip]

Archive with 3 entries (3 files):
- Protocol.pdf
- SupplementaryFigures.pdf
- SupplementaryText.pdf
